# Supplementary material for: Yolk vitamin E prevents oxidative damage in gull hatchlings
Source: R Soc Open Sci. 2017 May 31;4(5):170098. doi: 10.1098/rsos.170098 (PMC5451819; doi:10.1098/rsos.170098)
Supplement: ESM_2 [file rsos170098supp2.xls]

## Sheet: Foglio1
riga	Nest	Laying order	Sex	Egg weight	Treatment	TOS	TAC	PCO	LPO	RTL
5	2	1	1	86.7	1	0.062697	1.41032	3.53082	33.7019	0.229583
8	3	1	2	76.9	0	0.690151	0.910075	5.4417	44.9038	0.20344
10	4	1	2	92.7	1	0.750121	1.37482	3.37199	38.0288	0.042912
11	4	2	1	92.3	0	0.730455	1.24838	5.59918		0.133812
12	4	3	2	83.1	0	0.731091	1.3098	0.823727	32.6923	0.170826
16	6	1	1	87.5	1	0.102121	1.38569	2.64337	36.3942	0.14057
17	6	2	2	84.2	0	0.228303	1.194	3.33771	33.2212	0.0724836
18	6	3	1	83.5	1	0.161091	1.58056	9.65664	23.0769	0.200273
19	7	1	2	80	0	0.683394	1.29028	5.45916	27.1635	0.0643915
20	7	2	2	78.7	1	0.244061	1.34599	8.14134	41.0577	0.121889
21	7	3	1	78.8	0	0.312333	1.12595	2.44622	37.5481	0.315649
23	8	1	1	82.2	0	0.404758	1.32989	3.69566	40.1923	0.124467
25	9	1	1	94.2	1	0.440182	1.36157	9.53098	33.5577	0.175333
26	9	2	1	96.3	0	0.381485	1.06878	3.80374	34.3269	0.0659116
27	9	3	1	87.3	1	0.358606	1.3162	5.82641	41.5865	0.252079
28	10	1	2	97.8	0	0.422909	1.10881	6.02786	50.3846	0.0512745
29	10	2	2	96.8	1	0.507242	1.33076	7.64053	42.2115	0.290789
30	10	3	1	86.6	0	0.297758	1.19211	5.95934	49.1346	0.0647776
31	11	1	1	94.2	1	0.0325455	1.3807	3.53596	35.2885	0.263724
32	11	2	1	90.2	0	0.124212	1.40933	2.9427	39.6154	0.149499
33	11	3	2	82.9	0	0.137515	1.38405	1.24798		0.0943119
35	12	1	2	84.3	1	0.0238485	1.36516	2.55068	44.9038	0.102978
36	12	2	2	77.3	1	0.135303	1.29346	4.03103	27.3558	0.125943
39	13	1	2	90.3	1	0.0227576	1.34724		37.5	0.0214273
40	14	1	1	99.9	0	0.462485	1.26107	1.66524	32.9327	0.155153
41	14	2	2	96	1	0.276879	1.31924	0.547653	26.3462	0.391588
43	15	1	1	97.2	1	0.316424	1.27493	1.98037	40.5288	0.159399
44	15	2	1	99	0	0.694182	1.1469	5.16534	42.7404	0.217881
46	16	1	2	80.1	0	0.0845151	1.34728	0.931473	36.1538	0.0207166
47	16	2	1	82.6	1	0.0164545	1.38627	1.19382	49.6154	0.214367
58	20	1	2	90.4	0	0.100727	1.41246	0.509107	65.2885	0.0426979
59	20	2	2	90.3	1	0.082697	1.38621	2.11904	39.5192	0.0971433
61	21	2	2	89.9	1	0.0616061	1.41161	2.00603	38.7019	0.0364726
62	21	1	1	91.2	0	0.487758	1.31284	1.45987	8.07692	0.193977
70	24	1	2	82	1	0.237697	1.32327	4.52379	35.3846	0.111758
73	25	1	2	99.2	0	0.126864	1.38579		48.6058	0.063284
74	25	2	1	97.2	1	0.181955	1.4086	4.81856	24.7596	0.141099
75	25	3	2	91.6	0	0.0791364	1.301	1.80605	21.7308	0.15029
79	27	1	2	96.1	0	0.669227	1.17302	2.3249	22.7404	0.316152
80	27	2	1	85	1	0.511045	1.30742	1.12701	13.8942	0.1277
81	27	3	2	82	1	0.155045	1.24587	1.80352	24.2788	0.0719642
116	39	1	2	85.7	0	0.825227	1.22673	1.07263	9.08654	0.081292
139	102	1	2	89.3	0	0.324727	1.41064	1.42987	18.2692	0.215865
140	102	2	2	95.7	1	0.0841818	1.40638	0.345785	3.41346	0.208002
142	103	1	2	93.9	0	0.364227	1.33722	1.66255	15.5769	0.254594
143	103	2	2	93.2	1	0.340955	1.17825	0.589724	19.4712	0.0366116
145	104	1	2	85.3	1	0.226046	1.35548	1.67377	16.7788	0.241037
151	106	1	1	100.2	1	0.0429091	1.38828	1.23485	20.0962	0.058755
152	106	2	2	95	0	0.286773	1.11088	3.43149	23.9904	0.0969463
157	108	1	1	93.4	1	0.231182	1.52468	0.568016		0.0763838
158	108	2	2	87.7	0	0.539045	1.37831	1.90398	17.0192	0.131125
159	108	3	1	80.1	0	0.534091	1.37588		9.32692	0.462026
161	109	1	1	90.3	1	0.0577727	1.34281	0.785697	9.27885	0.120689
162	109	2	1	88	1	0.0114545	1.37854	0.894826	13.5096	0.117103
167	111	1	1	87.7	0	0.283045	1.37653	0.834094	6.875	0.155866
168	111	2	2	87.3	0	0.168273	1.34103	1.00646	8.41346	0.104647
170	112	1	1	91.2	1	0.523727	1.32106	3.84158	13.9904	0.316531
171	112	2	1	86.9	1	0.166227	1.40642	0.305866	12.9808	0.291866
172	113	1	1	85.2	1	0.234545	1.41182	1.6937	10.5769	0.218011
174	113	2	2	84.5	1	0.248045	1.40546	0.484877	35	0.348328
180	115	1	1	79.9	0	0.418773	1.3284	0.380803	14.0865	0.149157
181	116	1	2	90.7	1	0.342409	1.29701	0.328451	13.8942	0.00934761
182	116	2	1	87.9	0	0.426318	1.12682	0.542271	11.4904	0.353937
183	116	3	2	79.9	1	0.176545	1.208	0.212827	5.19231	0.0608825
184	117	1	2	86.8	0	0.553364	1.36354	0.695373	13.2212
185	117	2	1	79.8	1	0.0330455	1.14564	0.357441	8.99038	0.0794774
186	117	3	2	75.2	0	0.119318	1.30951	0.261795		0.132511
187	118	1	2	92.4	1	0.0230454	1.35904	0.271708	11.25	0.187842
189	118	2	1	79.9	0	0.503591	1.34564	0.967406	10.625	0.0817223
220	129	1	2	93.5	0	0.269955	1.34755	1.10389	6.44231	0.327084
307	222	1	1	84.6	0	0.824273	1.16757	0.579729	17.5962	0.0843327
309	222	2	1	77.9	1	0.0159091	1.37688	0.455885	15.4327	0.0176206
341	301	2	2	89.2	1	0.1155	1.31311	6.42603		0.100326
344	302	1	2	93.3	0	0.875273	1.18095	1.68143	11.1538	0.0978779
345	302	2	1	87.3	0	0.267136	1.17881	0.403221	12.4519	0.168102
346	303	1	1	96.6	0	0.757636	1.27225	3.19186	16.4423	0.12516
347	303	3	2	88.4	1	0.088	1.38791	11.456		0.0628628
348	303	2	2	85.8	1	0.403364	1.38072	8.63029		0.184494
351	304	2	1	91	1	0.263273	1.31863	1.62262		0.063714
367	352	1	2	101.2	0	0.707136	1.21973	3.01155	13.7981	0.20155
368	352	2	2	95.6	1	0.190227	1.27065	1.46438	16.6827	0.133032
370	353	1	2	92.8	1	0.014	1.38353	0.106963	12.5962
385	358	1	1	91	0	0.629636	1.38947	0.306696
